# Supplementary material for: Screening canine sources for novel antimicrobials reveals the circular broad-spectrum bacteriocin, caledonicin, produced by Staphylococcus caledonicus
Source: Front Microbiol. Author manuscript; Available in PMC 2024 Sep 16. (PMC11381294; doi:10.3389/fmicb.2024.1470988)
Supplement: Supplementary Tables [file EMS198469-supplement-Supplementary_Tables.zip]

Archive with 2 entries (2 files):
- Table 1.XLSX
- Table 2.XLSX
