# Supplementary material for: Screening canine sources for novel antimicrobials reveals the circular broad-spectrum bacteriocin, caledonicin, produced by Staphylococcus caledonicus
Source: Front Microbiol. Author manuscript; Available in PMC 2024 Sep 16. (PMC11381294; doi:10.3389/fmicb.2024.1470988)
Supplement: Supplementary Tables [file EMS198469-supplement-Supplementary_Tables.zip › Table 1.XLSX]

## Sheet: Canine 2 Cross immunity
Canine 2										Strong inhibition
Spot↓/Indicator →	4151	4152	4153	4154	4155	4156	4157			Small/hazy zone
4151										No inhibition
4152										Cross-immune
4153
4154
4155
4156
4157

## Sheet: Canine 3 cross immunity
Canine 3										Strong inhibition
Spot↓/Indicator →	4158	4159	4160	4161	4162	4163	4164			Small/hazy zone
4158										No inhibition
4159									**	Partial but clear inhibition of growth
4160			**							Cross-immune
4161
4162
4163
4164

## Sheet: Canine 4 cross immunity
Canine 4						Strong inhibition
Spot↓/Indicator →	4165	4166	4167			Small/hazy zone
4165						No inhibition
4166						Cross-immune
4167

## Sheet: Canine 5 cross immunity
Canine 5							Strong inhibition
Spot↓/Indicator →	4168	4169	4170	4171			Small/hazy zone
4168							No inhibition
4169							Cross-immune
4170
4171
