# Supplementary material for: Screening canine sources for novel antimicrobials reveals the circular broad-spectrum bacteriocin, caledonicin, produced by Staphylococcus caledonicus
Source: Front Microbiol. Author manuscript; Available in PMC 2024 Sep 16. (PMC11381294; doi:10.3389/fmicb.2024.1470988)
Supplement: Supplementary Tables [file EMS198469-supplement-Supplementary_Tables.zip › Table 2.XLSX]

## Sheet: AMR and virulence genes 
Strain ID	Species	AMR/Virulence genes (80% identity) as identified by CARD/VFDB	Antibiotic class conferred resistance to/Virulence factors
APC 4130, 4133, 4148, 4149, 4160, 4164, 4166	Bacillus cereus	inhA	Immune inhibitor A metalloprotease
		nheA	Non-hemolytic enterotoxin A
		nheB	Non-hemolytic enterotoxin B
		nheC	Non-hemolytic enterotoxin C
		hblA	Hemolysin BL binding component precursor
		hblD	Hemolysin BL lytic component L1
		hblC	Hemolysin BL lytic component L2
		cytK	Cytotoxin K
		BAS3109	Thiol-activated cytolysin
		Bcl/BcII	Cephalosporin Penam
		FosB	Fosfomycin
		vanZF	Glycopeptide
No virulence factors detected for remainder of isolates listed below
APC 4157	Bacillus safensis	BPU-1 ( beta-lactamase)	Penam
		cat86	Phenicol
APC 4171	Paenibacillus polymyxa	rphB	Rifamycin
APC 4140	Bacillus pumilus	-	-
APC 4136, 4152, 4153, 4156, 4161, 4163, 4170	Staphylococcus pseudintermedius	mefE	Macrolide
APC 4137, 4147	Staphylococcus caledonicus	PC1_beta-lactamase_(blaZ)	Penam
		mgrA/norR	Acridine dye Cephalosporin Fluoroquinolone Penam Peptide Tetracycline
		ErmA	Lincosamide Macrolide Streptogramin
APC 4145	Staphylococcus warneri	mgrA/norR	Acridine dye Cephalosporin Fluoroquinolone Penam Peptide Tetracycline
		norA	Acridine_dye Fluoroquinolone
		fusB	Fusidic acid
		qacA	Fluoroquinolone
		mphC	Macrolide
		msrA	Lincosamide Macrolide Oxazolidinone Phenicol Pleuromutilin Streptogramin Tetracycline
APC 4154, 4158	Actinomyces bowdenii	-	-
